# Supplementary material for: Restoring South African subtropical succulent thicket using Portulacaria afra: exploring the rooting window hypothesis
Source: PeerJ. 2023 Jul 24;11:e15538. doi: 10.7717/peerj.15538 (PMC10437031; doi:10.7717/peerj.15538)
Supplement: Supplemental Information 1 — This data highlights the effects of soil moisture and parent-plant on root inititation in Portulacaria afra cuttings. [file peerj-11-15538-s001.zip]

Archive with 6 entries (6 files):
- RootingWindow_Raw data and Scripts/.~lock.RootingWindow_FullData.xlsx#
- RootingWindow_Raw data and Scripts/RootingWindow_FullData.xlsx
- RootingWindow_Raw data and Scripts/RootingWindow_LMMs.html
- RootingWindow_Raw data and Scripts/RootingWindow_RawData.csv
- RootingWindow_Raw data and Scripts/RootingWindow_R-Script.nb.html
- RootingWindow_Raw data and Scripts/RootingWindow_R-Script.Rmd
