# Supplementary material for: Restoring South African subtropical succulent thicket using Portulacaria afra: exploring the rooting window hypothesis
Source: PeerJ. 2023 Jul 24;11:e15538. doi: 10.7717/peerj.15538 (PMC10437031; doi:10.7717/peerj.15538)
Supplement: Supplemental Information 1 — This data highlights the effects of soil moisture and parent-plant on root inititation in Portulacaria afra cuttings. [file peerj-11-15538-s001.zip › RootingWindow_Raw data and Scripts/RootingWindow_RawData.csv]

Tray	Column	Treatment	Row	Plant	StemWidth_mm	Height_mm	Cutting Symmetry	DegreeOfBranching	NoOfRootingPts	RootMass_g	StemDryMass_g	RootFraction	Rooted
1	1	D04	A	P1	5,92	220	Asymmetrical	High	21	0,135	3,301	0,0392898719441211	1
1	1	D04	B	P5	7,05	225	Unknown	Medium	NA	0,101	3,548	0,0276788161140038	1
1	1	D04	C	P2	5,53	212	Asymmetrical	Medium	NA	0,036	3,415	0,0104317589104607	1
1	1	D04	D	P7	5,94	243	Unknown	Medium	7	0,011	2,758	0,00397255326832792	1
1	1	D04	E	P6	5,93	229	Asymmetrical	Medium	NA	0,038	2,582	0,0145038167938931	1
1	1	D04	F	P3	5,04	234	Unknown	Medium	6	0,006	2,324	0,00257510729613734	1
1	1	D04	G	P4	6,56	216	Unknown	High	16	0,062	4,633	0,0132055378061768	1
1	2	D28	A	P5	5,61	249	Symmetrical	High	NA	0,178	3,6	0,0471148755955532	1
1	2	D28	B	P3	5,07	195	Unknown	High	17	0,031	1,494	0,020327868852459	1
1	2	D28	C	P6	6,26	246	Asymmetrical	Medium	0	0	3,363	0	0
1	2	D28	D	P4	5,24	214	Unknown	High	3	0,001	2,956	0,000338180588434224	1
1	2	D28	E	P1	6,45	230	Unknown	Low	0	0	2,07	0	0
1	2	D28	F	P2	7,21	216	Asymmetrical	High	3	0,027	3,295	0,00812763395544853	1
1	2	D28	G	P7	6,44	212	Unknown	Medium	0	0	3,64	0	0
1	3	D21	A	P3	6,83	195	Unknown	Medium	6	0,019	3,203	0,00589695841092489	1
1	3	D21	B	P6	5,54	225	Unknown	Low	NA	0,025	2,831	0,00875350140056022	1
1	3	D21	C	P7	5,19	244	Unknown	Low	6	0,031	3,323	0,00924269528920692	1
1	3	D21	D	P4	5,99	270	Symmetrical	Low	7	0,03	3,424	0,00868558193398958	1
1	3	D21	E	P5	5,55	247	Symmetrical	Low	10	0,143	2,736	0,0496700243139979	1
1	3	D21	F	P2	4,89	133	Unknown	High	0	0	1,127	0	0
1	3	D21	G	P1	6,34	253	Unknown	Low	0	0	2,913	0	0
1	4	D14	A	P1	5,85	238	Symmetrical	Low	3	0,007	1,475	0,00472334682860999	1
1	4	D14	B	P3	4,3	242	Symmetrical	Medium	NA	0,011	2,639	0,00415094339622642	1
1	4	D14	C	P5	5,79	280	Symmetrical	Low	13	0,108	2,474	0,0418280402788536	1
1	4	D14	D	P2	6,47	209	Asymmetrical	High	NA	0,011	2,629	0,00416666666666667	1
1	4	D14	E	P6	6,69	224	Unknown	Medium	2	0,001	2,757	0,000362581580855693	1
1	4	D14	F	P7	6,8	244	Asymmetrical	Low	0	0	2	0	0
1	4	D14	G	P4	5,14	232	Symmetrical	Low	9	0,13	1,696	0,0711938663745893	1
1	5	D07	A	P1	5,73	231	Asymmetrical	High	16	0,094	3,926	0,0233830845771144	1
1	5	D07	B	P3	5,7	212	Symmetrical	Medium	14	0,105	2,1	0,0476190476190476	1
1	5	D07	C	P4	4,75	197	Unknown	Medium	8	0,029	2,268	0,0126251632564214	1
1	5	D07	D	P6	5,16	214	Unknown	Low	0	0	2,311	0	0
1	5	D07	E	P2	6,4	165	Symmetrical	Medium	5	0,003	1,692	0,00176991150442478	1
1	5	D07	F	P5	5,53	233	Symmetrical	Low	13	0,038	1,712	0,0217142857142857	1
1	5	D07	G	P7	6,13	239	Unknown	High	NA	0,025	2,364	0,0104646295521139	1
1	6	D01	A	P5	5,57	240	Asymmetrical	High	39	0,108	2,516	0,0411585365853659	1
1	6	D01	B	P6	4,63	208	Symmetrical	Low	9	0,037	1,379	0,0261299435028249	1
1	6	D01	C	P3	6,04	225	Unknown	Medium	20	0,036	2,116	0,016728624535316	1
1	6	D01	D	P4	5,93	223	Symmetrical	Low	10	0,017	1,744	0,00965360590573538	1
1	6	D01	E	P2	4,34	183	Asymmetrical	Low	6	0,016	1,246	0,0126782884310618	1
1	6	D01	F	P1	5,17	199	Symmetrical	Low	NA	0,01	1,612	0,0061652281134402	1
1	6	D01	G	P7	6,36	206	Symmetrical	Low	5	0,024	2,073	0,011444921316166	1
1	7	C	A	P7	6,73	191	Symmetrical	Low	0	0	2,822	0	0
1	7	C	B	P6	5,44	242	Asymmetrical	Low	0	0	2,104	0	0
1	7	C	C	P5	5,11	270	Asymmetrical	Medium	0	0	2,851	0	0
1	7	C	D	P3	4,99	229	Unknown	Low	0	0	1,61	0	0
1	7	C	E	P2	5,87	204	Symmetrical	Low	0	0	2,582	0	0
1	7	C	F	P1	6,93	240	NA	NA	0	0	2,445	0	0
1	7	C	G	P4	6,36	280	NA	NA	0	0	2,809	0	0
2	1	D01	A	P2	4,58	160	Unknown	Low	NA	0,006	0,669	0,00888888888888889	1
2	1	D01	B	P5	6,87	285	Unknown	Low	35	0,22	3,412	0,0605726872246696	1
2	1	D01	C	P7	5,97	215	Symmetrical	Low	8	0,039	2,384	0,0160957490713991	1
2	1	D01	D	P3	6,67	221	Symmetrical	High	40	0,094	3,19	0,0286236297198538	1
2	1	D01	E	P6	5,88	207	Unknown	Low	0	0	2,089	0	0
2	1	D01	F	P4	6,43	249	Unknown	Low	25	0,063	1,98	0,0308370044052863	1
2	1	D01	G	P1	5,34	260	Unknown	Low	0	0	2,376	0	0
2	2	D04	A	P5	5,06	230	Unknown	Medium	45	0,075	2,554	0,0285279573982503	1
2	2	D04	B	P3	5,18	234	Asymmetrical	Low	18	0,031	1,812	0,0168204015192621	1
2	2	D04	C	P7	5,32	223	Symmetrical	Low	NA	0,015	2,104	0,00707881075979235	1
2	2	D04	D	P2	6,46	201	Asymmetrical	High	0	0	3,366	0	0
2	2	D04	E	P4	5,77	190	Unknown	Medium	14	0,062	2,973	0,0204283360790774	1
2	2	D04	F	P6	7,13	237	Unknown	High	7	0,024	3,176	0,0075	1
2	2	D04	G	P1	4,83	238	Symmetrical	Low	17	0,037	1,371	0,0262784090909091	1
2	3	D28	A	P3	5,61	257	Unknown	Medium	0	0	2,744	0	0
2	3	D28	B	P5	5,7	280	Symmetrical	Medium	12	0,113	2,244	0,0479422995333051	1
2	3	D28	C	P4	6,19	263	Symmetrical	Low	9	0,05	2,827	0,0173792144595064	1
2	3	D28	D	P1	6,51	221	Unknown	Low	0	0	2,083	0	0
2	3	D28	E	P6	5,44	201	Unknown	Low	4	0,02	3,046	0,00652315720808872	1
2	3	D28	F	P2	3,68	170	Unknown	Low	0	0	0,749	0	0
2	3	D28	G	P7	5,31	222	Symmetrical	Low	0	0	1,372	0	0
2	4	D07	A	P4	4,86	224	Unknown	Medium	33	0,098	2,032	0,0460093896713615	1
2	4	D07	B	P5	6,14	225	Asymmetrical	High	31	0,164	3,087	0,0504460166102738	1
2	4	D07	C	P7	6,44	281	Asymmetrical	Low	0	0	2,884	0	0
2	4	D07	D	P6	6,13	242	Symmetrical	Low	0	0	2,234	0	0
2	4	D07	E	P1	6,39	233	Symmetrical	Low	7	0,07	2,881	0,023720772619451	1
2	4	D07	F	P2	5,82	184	Asymmetrical	Low	0	0	1,554	0	0
2	4	D07	G	P3	4,98	252	Symmetrical	Low	0	0	2,003	0	0
2	5	C	A	P5	7,43	220	NA	NA	5	0,001	4,331	0,00023084025854109	1
2	5	C	B	P2	6,04	209	NA	NA	0	0	1,964	0	0
2	5	C	C	P4	7,09	210	NA	NA	0	0	4,153	0	0
2	5	C	D	P6	7,04	239	NA	NA	0	0	2,59	0	0
2	5	C	E	P7	6,07	234	NA	NA	0	0	2,319	0	0
2	5	C	F	P3	6,9	240	NA	NA	0	0	2,459	0	0
2	5	C	G	P1	5,18	224	NA	NA	0	0	1,905	0	0
2	6	D21	A	P1	4,1	230	Symmetrical	Low	0	0	1,643	0	0
2	6	D21	B	P6	5,13	216	Symmetrical	Low	1	0,021	2,225	0,00934995547640249	1
2	6	D21	C	P3	4,57	191	Symmetrical	Low	3	0,007	1,376	0,00506146059291396	1
2	6	D21	D	P7	6,16	217	Symmetrical	Low	0	0	2,482	0	0
2	6	D21	E	P5	5,12	262	Unknown	Medium	18	0,143	2,387	0,0565217391304348	1
2	6	D21	F	P2	5,86	223	Asymmetrical	Medium	2	0,003	2,463	0,00121654501216545	1
2	6	D21	G	P4	5,75	233	Asymmetrical	Medium	0	0	2,564	0	0
2	7	D14	A	P4	6,01	245	Symmetrical	Low	5	0,012	2,921	0,00409137401977497	1
2	7	D14	B	P7	5,21	253	Symmetrical	Low	4	0,022	2,021	0,0107684777288302	1
2	7	D14	C	P2	5,47	180	Asymmetrical	Medium	3	0,018	1,58	0,0112640801001252	1
2	7	D14	D	P5	7,18	211	Symmetrical	High	18	0,135	3,85	0,0338770388958595	1
2	7	D14	E	P3	4,66	199	Symmetrical	Medium	15	0,138	2,958	0,0445736434108527	1
2	7	D14	F	P6	6,91	218	Asymmetrical	Low	0	0	2,586	0	0
2	7	D14	G	P1	6,71	231	Unknown	Low	0	0	3,824	0	0
3	1	D14	A	P5	6,51	271	Unknown	Medium	23	0,169	2,445	0,0646518745218057	1
3	1	D14	B	P4	7,18	190	Unknown	High	0	0	3,224	0	0
3	1	D14	C	P7	6,38	231	Unknown	Low	3	0,023	1,924	0,0118130457113508	1
3	1	D14	D	P1	6,47	229	Unknown	Low	1	0,001	1,937	0,000515995872033024	1
3	1	D14	E	P6	5,24	204	Asymmetrical	Medium	33	0,1	2,645	0,0364298724954463	1
3	1	D14	F	P2	5,79	201	Unknown	High	0	0	2,955	0	0
3	1	D14	G	P3	4,2	232	Symmetrical	Medium	20	0,1	1,588	0,0592417061611374	1
3	2	D28	A	P7	6,71	224	Asymmetrical	Medium	6	0,022	2,613	0,00834914611005692	1
3	2	D28	B	P1	5,32	241	Symmetrical	Low	1	0,004	3,266	0,00122324159021407	1
3	2	D28	C	P5	5,22	260	Symmetrical	Low	27	0,216	2,979	0,0676056338028169	1
3	2	D28	D	P2	7,65	192	Asymmetrical	Medium	0	0	3,33	0	0
3	2	D28	E	P3	5,24	227	Unknown	Low	13	0,097	2,504	0,0372933487120338	1
3	2	D28	F	P6	6,24	222	Unknown	High	0	0	3,452	0	0
3	2	D28	G	P4	6,27	221	Unknown	Low	19	0,199	3,679	0,0513151108818979	1
3	3	C	A	P3	5,77	242	Unknown	Medium	0	0	2,456	0	0
3	3	C	B	P7	5,32	254	Symmetrical	Low	0	0	2	0	0
3	3	C	C	P2	5,74	202	Asymmetrical	Medium	0	0	1,553	0	0
3	3	C	D	P1	5,82	248	Asymmetrical	Medium	0	0	3,081	0	0
3	3	C	E	P6	5,5	232	Unknown	Low	0	0	2,327	0	0
3	3	C	F	P5	5,71	243	NA	NA	0	0	2,595	0	0
3	3	C	G	P4	4,65	200	Symmetrical	Low	0	0	1,373	0	0
3	4	D01	A	P7	7,34	245	Unknown	Medium	13	0,086	6,67	0,0127294256956779	1
3	4	D01	B	P1	5,77	265	Symmetrical	Low	10	0,047	2,294	0,0200768902178556	1
3	4	D01	C	P4	5,46	250	Symmetrical	Low	11	0,037	2,206	0,0164957646009808	1
3	4	D01	D	P6	6,97	233	Symmetrical	Low	3	0,003	2,774	0,00108030248469571	1
3	4	D01	E	P5	6,27	247	Unknown	Low	7	0,032	3,395	0,0093376130726583	1
3	4	D01	F	P2	6,83	221	Unknown	High	0	0	2,255	0	0
3	4	D01	G	P3	6	240	Unknown	High	18	0,063	2,923	0,021098459477562	1
3	5	D04	A	P7	6,18	250	Unknown	Medium	NA	0,083	3,454	0,023466214305909	1
3	5	D04	B	P1	6,12	229	Unknown	Low	10	0,029	2,482	0,0115491835921943	1
3	5	D04	C	P6	6,99	258	Asymmetrical	High	4	0,008	5,872	0,00136054421768708	1
3	5	D04	D	P2	5,98	200	Asymmetrical	Medium	1	0,009	1,57	0,00569981000633312	1
3	5	D04	E	P3	4,88	227	Unknown	Medium	1	0,002	1,582	0,00126262626262626	1
3	5	D04	F	P4	5,56	269	Asymmetrical	Medium	10	0,041	3,056	0,0132386180174362	1
3	5	D04	G	P5	5,67	250	Symmetrical	Medium	29	0,058	3,263	0,0174646190906354	1
3	6	D21	A	P6	5,63	221	Unknown	Medium	0	0	1,932	0	0
3	6	D21	B	P3	3,88	223	Symmetrical	Low	19	0,21	1,839	0,102489019033675	1
3	6	D21	C	P7	6,54	277	Asymmetrical	Medium	0	0	3,847	0	0
3	6	D21	D	P4	5,58	222	Unknown	Low	NA	0,124	2,175	0,0539364941278817	1
3	6	D21	E	P5	4,64	267	Symmetrical	Low	9	0,089	2,243	0,0381646655231561	1
3	6	D21	F	P1	5,21	220	Unknown	Low	0	0	1,613	0	0
3	6	D21	G	P2	4,89	160	Unknown	Low	0	0	0,884	0	0
3	7	D07	A	P1	5,56	227	Unknown	Low	3	0,015	1,842	0,00807754442649435	1
3	7	D07	B	P7	5,81	277	Symmetrical	Low	15	0,04	2,664	0,014792899408284	1
3	7	D07	C	P5	4,51	249	Unknown	Low	43	0,124	2,032	0,0575139146567718	1
3	7	D07	D	P4	6,08	186	Unknown	Medium	7	0,055	2,864	0,0188420692017814	1
3	7	D07	E	P3	5,34	237	Symmetrical	Low	17	0,059	2,124	0,027027027027027	1
3	7	D07	F	P2	4,54	238	Asymmetrical	Low	4	0,012	0,975	0,0121580547112462	1
3	7	D07	G	P6	5,07	224	Symmetrical	Low	0	0	1,616	0	0
4	1	D28	A	P5	5,31	256	Asymmetrical	Medium	NA	0,051	3,163	0,0158680771624144	1
4	1	D28	B	P4	6,74	211	Symmetrical	Low	NA	0,031	3,132	0,00980082200442618	1
4	1	D28	C	P7	5,34	183	Unknown	Low	NA	0,084	2,163	0,0373831775700935	1
4	1	D28	D	P6	6,64	221	Unknown	Medium	NA	0,017	3,578	0,0047287899860918	1
4	1	D28	E	P1	6,78	218	Unknown	Low	0	0	2,139	0	0
4	1	D28	F	P2	4,74	198	Unknown	Low	0	0	1,347	0	0
4	1	D28	G	P3	6,23	212	Symmetrical	High	NA	0,309	4,919	0,0591048201989289	1
4	2	D07	A	P6	5,9	218	Symmetrical	Low	NA	0,108	1,761	0,057784911717496	1
4	2	D07	B	P3	5,43	252	Unknown	Low	12	0,08	1,85	0,0414507772020725	1
4	2	D07	C	P5	5,3	257	Symmetrical	Low	5	0,079	2,448	0,0312623664424218	1
4	2	D07	D	P1	5,03	234	Unknown	Low	10	0,07	1,961	0,034465780403742	1
4	2	D07	E	P7	5,61	241	Symmetrical	Low	0	0	2,532	0	0
4	2	D07	F	P2	5,34	225	Asymmetrical	Low	4	0,011	1,132	0,00962379702537183	1
4	2	D07	G	P4	5,65	174	Unknown	High	0	0	2,684	0	0
4	3	C	A	P6	5,61	233	NA	NA	0	0	1,892	0	0
4	3	C	B	P1	7,16	213	NA	NA	0	0	3,819	0	0
4	3	C	C	P5	5,76	260	NA	NA	0	0	2,103	0	0
4	3	C	D	P7	6,01	243	NA	NA	0	0	1,909	0	0
4	3	C	E	P4	6,25	233	NA	NA	0	0	2,161	0	0
4	3	C	F	P2	6,44	199	NA	NA	0	0	1,133	0	0
4	3	C	G	P3	5,54	190	NA	NA	0	0	2,154	0	0
4	4	D01	A	P6	5,78	224	Symmetrical	Low	3	0,013	2,502	0,00516898608349901	1
4	4	D01	B	P5	4,87	226	Symmetrical	Low	NA	0,023	1,433	0,0157967032967033	1
4	4	D01	C	P7	6,9	232	Asymmetrical	High	19	0,049	4,249	0,011400651465798	1
4	4	D01	D	P4	7,17	198	Asymmetrical	High	NA	0,045	5,296	0,00842538850402546	1
4	4	D01	E	P2	5,54	183	Unknown	High	NA	0,008	1,982	0,00402010050251256	1
4	4	D01	F	P3	4,99	218	Unknown	High	NA	0,007	2,281	0,00305944055944056	1
4	4	D01	G	P1	7,66	214	Asymmetrical	High	NA	0,044	3,722	0,0116834838024429	1
4	5	D14	A	P4	4,84	208	Symmetrical	Low	NA	0,05	1,496	0,0323415265200517	1
4	5	D14	B	P2	4,86	217	Asymmetrical	High	1	0,004	1,863	0,00214247455811462	1
4	5	D14	C	P7	5,69	269	Unknown	Low	0	0	1,636	0	0
4	5	D14	D	P1	5,15	209	Asymmetrical	Medium	NA	0,03	3,134	0,00948166877370417	1
4	5	D14	E	P3	5,07	253	Unknown	High	19	0,237	2,808	0,0778325123152709	1
4	5	D14	F	P5	4,82	251	Symmetrical	High	NA	0,151	1,104	0,120318725099602	1
4	5	D14	G	P6	6,03	199	Asymmetrical	High	0	0	3,195	0	0
4	6	D21	A	P1	5,13	217	Asymmetrical	Low	0	0	1,353	0	0
4	6	D21	B	P4	5,32	186	Asymmetrical	Low	NA	0,073	1,69	0,0414066931366988	1
4	6	D21	C	P2	4,66	170	Unknown	Low	4	0,016	1,741	0,00910643141718839	1
4	6	D21	D	P5	5,86	257	Symmetrical	Low	10	0,214	3,296	0,060968660968661	1
4	6	D21	E	P6	5,06	204	Asymmetrical	Low	NA	0,025	1,991	0,0124007936507937	1
4	6	D21	F	P7	6,63	195	Unknown	Medium	NA	0,017	2,531	0,00667189952904239	1
4	6	D21	G	P3	4,73	213	Symmetrical	Low	NA	0,083	1,82	0,0436153441933789	1
4	7	D04	A	P1	7,54	236	Unknown	High	NA	0,011	3,284	0,00333839150227618	1
4	7	D04	B	P4	6,28	238	Symmetrical	Low	15	0,042	2,949	0,0140421263791374	1
4	7	D04	C	P2	5,71	231	Unknown	Low	NA	0,02	1,913	0,0103466114847387	1
4	7	D04	D	P6	5,65	210	Asymmetrical	High	11	0,026	3,45	0,00747986191024166	1
4	7	D04	E	P7	5,78	280	Symmetrical	Low	4	0,009	3,601	0,00249307479224377	1
4	7	D04	F	P5	4,51	253	Unknown	Low	10	0,031	1,6	0,0190067443286327	1
4	7	D04	G	P3	5,62	230	Symmetrical	Medium	10	0,057	3,383	0,0165697674418605	1
5	1	D21	A	P5	5,46	246	Unknown	Medium	11	0,076	3,47	0,0214326001128032	1
5	1	D21	B	P6	5,24	208	Unknown	Medium	1	0,001	2,235	0,000447227191413238	1
5	1	D21	C	P2	5,32	225	Asymmetrical	Medium	0	0	2,425	0	0
5	1	D21	D	P1	5,39	223	Symmetrical	Low	0	0	1,925	0	0
5	1	D21	E	P7	6,87	201	Unknown	Medium	2	0,001	2,351	0,000425170068027211	1
5	1	D21	F	P4	6,61	234	Symmetrical	Low	5	0,047	2,071	0,02219074598678	1
5	1	D21	G	P3	4,29	215	Asymmetrical	Medium	1	0,002	1,713	0,00116618075801749	1
5	2	D01	A	P6	7,13	220	Unknown	High	5	0,025	4,56	0,0054525627044711	1
5	2	D01	B	P4	5,63	209	Unknown	Low	20	0,072	1,764	0,0392156862745098	1
5	2	D01	C	P7	7,49	210	Unknown	High	24	0,109	3,108	0,0338824992228785	1
5	2	D01	D	P1	5,73	234	Unknown	Medium	24	0,08	2,946	0,0264375413086583	1
5	2	D01	E	P3	6,54	251	Symmetrical	High	31	0,065	2,529	0,0250578257517348	1
5	2	D01	F	P2	4,03	200	Asymmetrical	Low	2	0,004	0,785	0,00506970849176172	1
5	2	D01	G	P5	5,41	238	Symmetrical	Medium	NA	0,089	2,499	0,0343894899536321	1
5	3	D07	A	P7	6,83	280	Symmetrical	Low	9	0,056	5,068	0,0109289617486339	1
5	3	D07	B	P1	5,44	208	Asymmetrical	Medium	17	0,093	2,472	0,0362573099415205	1
5	3	D07	C	P2	5,01	195	Unknown	Low	7	0,019	1,402	0,0133708655876144	1
5	3	D07	D	P3	5,81	237	Unknown	Medium	NA	0,056	2,274	0,0240343347639485	1
5	3	D07	E	P5	4,67	210	Symmetrical	Medium	35	0,073	1,632	0,0428152492668622	1
5	3	D07	F	P6	6,27	206	Unknown	Medium	1	0,001	2,595	0,000385208012326656	1
5	3	D07	G	P4	5,93	205	Unknown	Medium	1	0,009	2,929	0,00306330837304289	1
5	4	C	A	P5	5,52	227	NA	NA	0	0	2,476	0	0
5	4	C	B	P3	5,12	247	NA	NA	0	0	1,791	0	0
5	4	C	C	P7	6,13	202	NA	NA	0	0	3,076	0	0
5	4	C	D	P2	5,42	243	NA	NA	0	0	2,32	0	0
5	4	C	E	P6	6,05	239	NA	NA	0	0	2,973	0	0
5	4	C	F	P1	5,94	254	NA	NA	0	0	2,686	0	0
5	4	C	G	P4	6,47	270	NA	NA	0	0	3,334	0	0
5	5	D04	A	P1	6,45	247	Symmetrical	Medium	8	0,023	3,851	0,0059370160041301	1
5	5	D04	B	P6	4,75	201	Asymmetrical	High	23	0,051	1,873	0,0265072765072765	1
5	5	D04	C	P5	5,45	256	Unknown	High	27	0,165	3,402	0,0462573591253154	1
5	5	D04	D	P2	5,16	209	Symmetrical	Low	10	0,039	1,728	0,0220713073005093	1
5	5	D04	E	P3	4,75	230	Unknown	Low	14	0,109	1,529	0,0665445665445665	1
5	5	D04	F	P4	5,86	185	Asymmetrical	Medium	6	0,06	2,075	0,0281030444964871	1
5	5	D04	G	P7	6,19	255	Symmetrical	Low	7	0,027	2,126	0,0125406409660938	1
5	6	D28	A	P7	7,01	202	Asymmetrical	Medium	5	0,004	3,058	0,00130633572828217	1
5	6	D28	B	P4	6,59	243	Symmetrical	Low	0	0	2,963	0	0
5	6	D28	C	P3	5,66	238	Unknown	High	9	0,078	2,31	0,0326633165829146	1
5	6	D28	D	P6	6,59	228	Asymmetrical	Medium	8	0,015	3,254	0,00458855919241358	1
5	6	D28	E	P2	5,82	235	Asymmetrical	High	0	0	2,284	0	0
5	6	D28	F	P1	7,46	219	Symmetrical	Low	6	0,024	3,559	0,006698297516048	1
5	6	D28	G	P5	6,04	188	Unknown	High	7	0,066	3,508	0,0184667039731393	1
5	7	D14	A	P6	5,43	218	Symmetrical	Low	1	0,003	3,508	0,000854457419538593	1
5	7	D14	B	P5	6,28	201	Unknown	High	19	0,106	2,67	0,0381844380403458	1
5	7	D14	C	P2	5,89	257	Unknown	Medium	12	0,079	3,153	0,0244430693069307	1
5	7	D14	D	P3	4,78	268	Unknown	Medium	0	0	1,902	0	0
5	7	D14	E	P7	6,78	173	Asymmetrical	High	16	0,155	2,95	0,0499194847020934	1
5	7	D14	F	P1	5,54	245	Asymmetrical	High	NA	0,169	5,107	0,0320318423047763	1
5	7	D14	G	P4	7,85	165	Unknown	Medium	17	0,153	2,992	0,0486486486486486	1
6	1	D21	A	P2	4,88	200	Unknown	Low	3	0,01	2,391	0,0041649312786339	1
6	1	D21	B	P5	4,95	230	Asymmetrical	Medium	14	0,109	2,086	0,0496583143507973	1
6	1	D21	C	P7	5,45	193	Unknown	High	11	0,075	2,939	0,0248838752488387	1
6	1	D21	D	P4	4,9	205	Unknown	High	8	0,096	3,24	0,0287769784172662	1
6	1	D21	E	P3	4,41	202	Asymmetrical	Low	0	0	0,958	0	0
6	1	D21	F	P6	6,72	237	Asymmetrical	High	14	0,247	3,406	0,0676156583629893	1
6	1	D21	G	P1	6,43	240	Symmetrical	Low	0	0	2,585	0	0
6	2	D14	A	P4	5,52	234	Symmetrical	Low	20	0,138	2,57	0,05096011816839	1
6	2	D14	B	P1	6,29	201	Asymmetrical	Medium	0	0	3,433	0	0
6	2	D14	C	P7	6,12	220	Symmetrical	Low	3	0,008	1,388	0,00573065902578797	1
6	2	D14	D	P6	5,6	231	Unknown	Medium	0	0	2,971	0	0
6	2	D14	E	P3	5,74	268	Symmetrical	Low	12	0,034	2,813	0,0119423955040393	1
6	2	D14	F	P2	5,37	233	Unknown	Low	NA	0,017	2,24	0,00753212228622065	1
6	2	D14	G	P5	4,72	226	Asymmetrical	Medium	19	0,103	2,522	0,0392380952380952	1
6	3	D04	A	P2	4,52	181	Asymmetrical	Low	11	0,03	2,257	0,0131176213379974	1
6	3	D04	B	P5	5,46	269	Unknown	Medium	23	0,031	3,212	0,00955905026210299	1
6	3	D04	C	P6	4,61	213	Unknown	Medium	14	0,023	2,056	0,0110630110630111	1
6	3	D04	D	P4	5,74	228	Symmetrical	Low	24	0,113	2,556	0,0423379542899963	1
6	3	D04	E	P3	4,97	212	Symmetrical	Medium	5	0,006	2,443	0,00244997958350347	1
6	3	D04	F	P1	7,43	270	Unknown	Medium	1	0,002	3,324	0,000601322910402886	1
6	3	D04	G	P7	5,52	213	Unknown	Medium	5	0,011	2,235	0,00489759572573464	1
6	4	D01	A	P7	5,65	206	Unknown	Medium	17	0,055	2,355	0,0228215767634855	1
6	4	D01	B	P4	5,36	230	Symmetrical	Low	12	0,025	1,649	0,0149342891278375	1
6	4	D01	C	P5	5,7	243	Unknown	Medium	16	0,035	3,365	0,0102941176470588	1
6	4	D01	D	P1	7,34	210	Asymmetrical	Low	27	0,062	1,721	0,0347728547392036	1
6	4	D01	E	P6	4,72	223	Unknown	Low	8	0,026	1,921	0,0133538777606574	1
6	4	D01	F	P2	6,71	221	Unknown	Low	3	0,001	1,804	0,000554016620498615	1
6	4	D01	G	P3	4,73	215	Unknown	Medium	22	0,07	1,602	0,041866028708134	1
6	5	D28	A	P2	4,23	190	Asymmetrical	Low	5	0,026	1,686	0,0151869158878505	1
6	5	D28	B	P3	5,42	265	Unknown	Medium	3	0,008	3,13	0,00254939451880178	1
6	5	D28	C	P6	5,78	213	Asymmetrical	Medium	12	0,11	4,31	0,0248868778280543	1
6	5	D28	D	P4	5,6	220	Unknown	Low	2	0,005	2,478	0,00201369311316955	1
6	5	D28	E	P1	5,22	230	Unknown	Low	0	0	1,631	0	0
6	5	D28	F	P5	5,23	241	Symmetrical	Medium	14	0,125	4,245	0,028604118993135	1
6	5	D28	G	P7	6,76	209	Symmetrical	High	0	0	3,257	0	0
6	6	C	A	P6	7,14	200	Unknown	High	0	0	4,017	0	0
6	6	C	B	P1	5,72	190	NA	NA	0	0	1,885	0	0
6	6	C	C	P4	5,32	251	Asymmetrical	Low	0	0	2,252	0	0
6	6	C	D	P3	4,86	200	Symmetrical	Low	0	0	1,304	0	0
6	6	C	E	P7	5,88	207	Asymmetrical	Medium	2	0	3,433	0	0
6	6	C	F	P2	5,84	196	Symmetrical	Low	0	0	1,323	0	0
6	6	C	G	P5	5,26	238	Symmetrical	Low	0	0	2,408	0	0
6	7	D07	A	P6	5,32	171	Asymmetrical	Low	7	0,072	2,004	0,0346820809248555	1
6	7	D07	B	P2	6,65	210	Unknown	Low	5	0,017	2,37	0,0071219103477168	1
6	7	D07	C	P4	5,63	253	Asymmetrical	Medium	9	0,09	3,665	0,0239680426098535	1
6	7	D07	D	P3	4,96	223	Symmetrical	Low	10	0,002	1,904	0,00104931794333683	1
6	7	D07	E	P1	6,12	260	Unknown	Low	9	0,091	3,272	0,0270591733571216	1
6	7	D07	F	P5	5,02	247	Unknown	Low	17	0,048	1,956	0,0239520958083832	1
6	7	D07	G	P7	5,99	202	Symmetrical	Medium	3	0,044	2,97	0,0145985401459854	1
7	1	C	A	P5	5,9	280	NA	NA	0	0	2,837	0	0
7	1	C	B	P7	6	268	NA	NA	0	0	2,801	0	0
7	1	C	C	P6	3,25	241	NA	NA	0	0	2,96	0	0
7	1	C	D	P3	5,87	212	NA	NA	0	0	2,193	0	0
7	1	C	E	P1	4,68	220	NA	NA	0	0	1,566	0	0
7	1	C	F	P4	6,69	173	NA	NA	0	0	3,416	0	0
7	1	C	G	P2	4,76	220	NA	NA	0	0	1,541	0	0
7	2	D28	A	P7	4,59	200	Asymmetrical	Low	2	0,001	2,398	0,000416840350145894	1
7	2	D28	B	P6	4,76	188	Unknown	Low	0	0	1,355	0	0
7	2	D28	C	P2	5,61	180	Unknown	Low	5		1,235	0	0
7	2	D28	D	P1	6,14	213	Unknown	Low	2	0,008	2,717	0,00293577981651376	1
7	2	D28	E	P5	5,63	275	Asymmetrical	Medium	4	0,009	2,527	0,00354889589905363	1
7	2	D28	F	P4	6	222	Unknown	Low	0	0	2,822	0	0
7	2	D28	G	P3	4,38	179	Unknown	High	5	0,024	2,336	0,0101694915254237	1
7	3	D04	A	P3	4,75	213	Asymmetrical	Medium	0	0	1,254	0	0
7	3	D04	B	P2	5,81	235	Unknown	Low	5	0,025	1,526	0,0161186331399097	1
7	3	D04	C	P7	7,95	178	Symmetrical	High	11	0,079	3,617	0,0213744588744589	1
7	3	D04	D	P4	5,32	240	Asymmetrical	Medium	7	0,014	3,55	0,00392817059483726	1
7	3	D04	E	P1	6,12	271	Asymmetrical	Medium	4	0,029	4,573	0,00630160799652325	1
7	3	D04	F	P5	6,02	213	Symmetrical	Medium	10	0,032	1,853	0,0169761273209549	1
7	3	D04	G	P6	4,51	220	Asymmetrical	Medium	8	0,026	1,515	0,0168721609344581	1
7	4	D21	A	P7	3,99	228	Asymmetrical	Low	0	0	1,766	0	0
7	4	D21	B	P6	6,27	202	Asymmetrical	High	22	0,139	3,797	0,0353150406504065	1
7	4	D21	C	P4	5,84	220	Symmetrical	Low	15	0,294	3,423	0,0790960451977401	1
7	4	D21	D	P5	3,8	191	Symmetrical	Medium	14	0,102	1,964	0,0493707647628267	1
7	4	D21	E	P2	5,65	167	Unknown	Medium	3	0,003	1,752	0,00170940170940171	1
7	4	D21	F	P1	4,81	238	Unknown	Low	19	0,099	2,661	0,0358695652173913	1
7	4	D21	G	P3	4,49	209	Unknown	Low	7	0,039	1,884	0,0202808112324493	1
7	5	D01	A	P7	5,42	211	Unknown	Low	13	0,043	2,121	0,0198706099815157	1
7	5	D01	B	P4	4,82	235	Symmetrical	Low	7	0,027	1,535	0,0172855313700384	1
7	5	D01	C	P1	5	241	Symmetrical	Low	9	0,046	1,866	0,0240585774058577	1
7	5	D01	D	P6	5,97	230	Asymmetrical	High	0	0	2,008	0	0
7	5	D01	E	P2	4,39	180	Symmetrical	Low	6	0,019	0,833	0,0223004694835681	1
7	5	D01	F	P3	4,9	202	Symmetrical	Medium	16	0,048	1,558	0,0298879202988792	1
7	5	D01	G	P5	5,34	253	Symmetrical	Low	24	0,113	1,924	0,055473735886107	1
7	6	D14	A	P2	5,34	240	Asymmetrical	Medium	1	0,001	1,422	0,000702740688685875	1
7	6	D14	B	P6	5,82	240	Asymmetrical	High	NA	0,001	2,521	0,000396510705789056	1
7	6	D14	C	P5	6,41	270	Asymmetrical	Medium	17	0,155	2,867	0,0512905360688286	1
7	6	D14	D	P3	4,09	235	Unknown	Low	19	0,096	1,808	0,0504201680672269	1
7	6	D14	E	P1	5,32	217	Unknown	Low	0	0	1,925	0	0
7	6	D14	F	P7	6,3	200	Symmetrical	Low	3	0,003	2,432	0,00123203285420945	1
7	6	D14	G	P4	5,11	265	Asymmetrical	Medium	21	0,112	3,046	0,0354654844838505	1
7	7	D07	A	P1	6,86	208	Asymmetrical	Medium	1	0	4,002	0	0
7	7	D07	B	P2	6,35	200	Asymmetrical	Low	0	0	2,405	0	0
7	7	D07	C	P6	5,35	244	Asymmetrical	High	2	0,001	2,666	0,000374953130858643	1
7	7	D07	D	P3	5,24	225	Symmetrical	Medium	34	0,084	1,78	0,0450643776824034	1
7	7	D07	E	P4	5,03	183	Unknown	High	9	0,086	1,947	0,0423020167240531	1
7	7	D07	F	P7	6,44	251	Symmetrical	Low	4	0,27	2,65	0,0924657534246575	1
7	7	D07	G	P5	5,45	220	Unknown	Medium	17	0,044	1,851	0,0232189973614776	1
8	1	D28	A	P6	5,56	194	Asymmetrical	Medium	8	0,102	1,805	0,0534871525957001	1
8	1	D28	B	P4	5,56	267	Symmetrical	Low	1	0,013	2,615	0,00494672754946728	1
8	1	D28	C	P7	6,87	254	Symmetrical	Medium	0	0	2,552	0	0
8	1	D28	D	P3	4,55	217	Asymmetrical	Low	4	0,028	1,107	0,0246696035242291	1
8	1	D28	E	P1	6,37	191	Asymmetrical	Low	8	0,038	2,314	0,016156462585034	1
8	1	D28	F	P2	5,03	210	Symmetrical	Low	0	0	0,907	0	0
8	1	D28	G	P5	4,83	252	Symmetrical	Medium	12	0,047	2,633	0,0175373134328358	1
8	2	D01	A	P7	5,5	239	Symmetrical	Low	12	0,052	1,951	0,0259610584123814	1
8	2	D01	B	P4	5,7	198	Symmetrical	Low	25	0,096	1,96	0,0466926070038911	1
8	2	D01	C	P2	5,59	200	Unknown	Medium	0	0	1,393	0	0
8	2	D01	D	P6	6,33	196	Unknown	Medium	12	0,034	2,203	0,0151989271345552	1
8	2	D01	E	P3	4,66	239	Unknown	Medium	18	0,053	1,475	0,0346858638743456	1
8	2	D01	F	P1	5,34	248	Symmetrical	Low	1	0,003	1,825	0,00164113785557987	1
8	2	D01	G	P5	5,27	213	Unknown	Low	31	0,106	2,118	0,0476618705035971	1
8	3	C	A	P6	6,95	217	NA	NA	0	0	3,816	0	0
8	3	C	B	P5	5,24	244	NA	NA	0	0	1,764	0	0
8	3	C	C	P4	6,21	221	NA	NA	0	0	3,029	0	0
8	3	C	D	P2	6,35	230	NA	NA	0	0	2,901	0	0
8	3	C	E	P3	4,28	190	NA	NA	0	0	1,131	0	0
8	3	C	F	P7	4,44	190	NA	NA	0	0	1,125	0	0
8	3	C	G	P1	6,29	240	NA	NA	0	0	2,566	0	0
8	4	D07	A	P5	9,81	230	Unknown	High	43	0,201	6,118	0,0318088305111568	1
8	4	D07	B	P7	6,43	209	Asymmetrical	High	10	0,024	4,009	0,00595090503347384	1
8	4	D07	C	P6	6,2	210	Symmetrical	Low	0	0	2,295	0	0
8	4	D07	D	P3	4,57	185	Unknown	Low	16	0,054	0,968	0,0528375733855186	1
8	4	D07	E	P4	5,88	233	Symmetrical	Medium	2	0,009	2,811	0,00319148936170213	1
8	4	D07	F	P1	7,01	220	Asymmetrical	Medium	1	0,004	2,572	0,0015527950310559	1
8	4	D07	G	P2	5,31	235	Unknown	Low	0	0	1,051	0	0
8	5	D04	A	P1	5,71	203	Symmetrical	Low	6	0,027	2,069	0,012881679389313	1
8	5	D04	B	P6	4,56	200	Asymmetrical	Low	6	0,023	1,401	0,0161516853932584	1
8	5	D04	C	P5	5,36	237	Unknown	Medium	11	0,051	2,773	0,0180594900849858	1
8	5	D04	D	P7	5,51	241	Asymmetrical	Low	NA	0,022	3,528	0,00619718309859155	1
8	5	D04	E	P3	4,21	194	Unknown	Low	19	0,018	1,003	0,0176297747306562	1
8	5	D04	F	P2	6,23	221	Asymmetrical	High	0	0	2,71	0	0
8	5	D04	G	P4	5,4	228	Asymmetrical	Medium	4	0,008	2,899	0,00275197798417613	1
8	6	D14	A	P4	5,02	202	Symmetrical	Low	8	0,09	1,546	0,0550122249388753	1
8	6	D14	B	P2	4,45	212	Unknown	Low	0	0	0,958	0	0
8	6	D14	C	P3	4,29	202	Unknown	Low	6	0,018	1,231	0,0144115292233787	1
8	6	D14	D	P5	4,88	258	Symmetrical	Medium	12	0,058	1,349	0,0412224591329069	1
8	6	D14	E	P7	5,05	207	Asymmetrical	Medium	16	0,102	1,672	0,0574971815107103	1
8	6	D14	F	P6	6,08	236	Unknown	Low	15	0,18	2,702	0,0624566273421235	1
8	6	D14	G	P1	5,2	241	Unknown	Low	18	0,086	1,832	0,0448383733055266	1
8	7	D21	A	P1	6,08	237	Unknown	Low	0	0	1,973	0	0
8	7	D21	B	P7	5,83	258	Symmetrical	High	NA	0,013	4,608	0,00281324388660463	1
8	7	D21	C	P6	5,01	229	Unknown	Low	15	0,11	3,077	0,0345152180734233	1
8	7	D21	D	P3	4,6	248	Asymmetrical	Medium	11	0,15	2,134	0,0656742556917688	1
8	7	D21	E	P5	5,38	213	Symmetrical	Medium	14	0,128	2,493	0,0488363220144983	1
8	7	D21	F	P4	6,32	230	Unknown	Medium	1	0,003	3,432	0,000873362445414847	1
8	7	D21	G	P2	5,72	165	Symmetrical	Low	0	0	1,383	0	0
9	1	D14	A	P2	6,44	195	Asymmetrical	High	8	0,057	2,658	0,0209944751381215	1
9	1	D14	B	P6	6,08	238	Unknown	Medium	2	0,001	1,972	0,000506842372022301	1
9	1	D14	C	P5	5,49	252	Unknown	Low	NA	0,134	2,865	0,0446815605201734	1
9	1	D14	D	P1	5,3	223	Unknown	Low	0	0	2,881	0	0
9	1	D14	E	P3	4,55	238	Unknown	Medium	11		2,477	0	0
9	1	D14	F	P7	6,86	195	Symmetrical	High	2	0,021	1,781	0,01165371809101	1
9	1	D14	G	P4	4,35	238	Asymmetrical	Low	4	0,009	3,111	0,00288461538461538	1
9	2	D21	A	P4	5,53	192	Unknown	Medium	12	0,106	2,502	0,0406441717791411	1
9	2	D21	B	P6	5,18	180	Unknown	Low	3	0,017	1,841	0,00914962325080732	1
9	2	D21	C	P1	7,18	248	Symmetrical	Medium	0	0	4,198	0	0
9	2	D21	D	P7	5,68	250	Unknown	Low	0	0	2,218	0	0
9	2	D21	E	P2	5,92	197	Unknown	High	0	0	3,848	0	0
9	2	D21	F	P3	4,74	247	Symmetrical	Low	12	0,146	1,98	0,0686735653809972	1
9	2	D21	G	P5	6,55	225	Symmetrical	Low	9	0,004	2,121	0,00188235294117647	1
9	3	D04	A	P3	5,14	228	Asymmetrical	Medium	18	0,045	2,065	0,0213270142180095	1
9	3	D04	B	P5	4,47	213	Symmetrical	Medium	23	0,013	2,148	0,00601573345673299	1
9	3	D04	C	P2	5,93	166	Asymmetrical	Medium	6	0,012	2,513	0,00475247524752475	1
9	3	D04	D	P4	5,65	252	Asymmetrical	Medium	3	0,006	4,269	0,00140350877192982	1
9	3	D04	E	P7	6,85	203	Unknown	Low	0	0	1,383	0	0
9	3	D04	F	P6	5,16	190	Unknown	Low	0	0	1,472	0	0
9	3	D04	G	P1	5,6	196	Unknown	Low	0	0	1,696	0	0
9	4	D28	A	P4	5,16	209	Asymmetrical	Low	16	0,128	1,979	0,060749881347888	1
9	4	D28	B	P6	6,67	239	Unknown	High	4	0,073	3,522	0,0203059805285118	1
9	4	D28	C	P5	4,42	240	Symmetrical	Low	6	0,017	1,731	0,0097254004576659	1
9	4	D28	D	P1	5,74	231	Unknown	Medium	0	0	2,275	0	0
9	4	D28	E	P7	5,61	180	Unknown	Medium	5	0,033	2,518	0,0129361034888279	1
9	4	D28	F	P3	5,11	261	Symmetrical	Low	24	0,166	2,734	0,0572413793103448	1
9	4	D28	G	P2	5,12	190	Asymmetrical	Low	0	0	1,563	0	0
9	5	C	A	P2	3,5	239	NA	NA	0	0	1,11	0	0
9	5	C	B	P7	7,55	248	NA	NA	0	0	5,094	0	0
9	5	C	C	P1	5,78	219	NA	NA	0	0	1,867	0	0
9	5	C	D	P3	3,58	200	NA	NA	0	0	0,833	0	0
9	5	C	E	P5	4,28	234	NA	NA	0	0	1,843	0	0
9	5	C	F	P4	5,4	218	NA	NA	0	0	2,336	0	0
9	5	C	G	P6	6,25	240	NA	NA	0	0	2,295	0	0
9	6	D07	A	P5	5,52	194	Symmetrical	Low	25	0,075	1,726	0,0416435313714603	1
9	6	D07	B	P1	6,66	223	Symmetrical	Low	15	0,094	2,302	0,0392320534223706	1
9	6	D07	C	P3	4,84	224	Asymmetrical	High	9	0,001	2,517	0,00039714058776807	1
9	6	D07	D	P2	5,48	201	Asymmetrical	Medium	0	0	1,324	0	0
9	6	D07	E	P7	5,62	260	Symmetrical	Low	0	0	2,05	0	0
9	6	D07	F	P6	5,04	224	Unknown	Low	16	0,047	1,666	0,0274372446001168	1
9	6	D07	G	P4	5,18	212	Symmetrical	Low	6	0,044	1,507	0,0283687943262411	1
9	7	D01	A	P5	4,86	218	Symmetrical	Medium	17	0,067	1,793	0,0360215053763441	1
9	7	D01	B	P6	6,08	200	Symmetrical	Low	1	0,002	2,455	0,000814000814000814	1
9	7	D01	C	P4	5,37	223	Symmetrical	Low	11	0,044	1,701	0,025214899713467	1
9	7	D01	D	P1	5,71	220	Unknown	Low	0	0	1,413	0	0
9	7	D01	E	P7	7,4	232	Symmetrical	Medium	8	0,087	3,401	0,0249426605504587	1
9	7	D01	F	P3	4,77	237	Symmetrical	Low	8	0,013	1,6	0,00805951642901426	1
9	7	D01	G	P2	4,42	220	Asymmetrical	Low	6	0,027	2,383	0,0112033195020747	1
10	1	D21	A	P2	4,17	195	Asymmetrical	Low	2	0,002	1,041	0,00191754554170662	1
10	1	D21	B	P7	6,12	253	Unknown	Low	11	0,045	2,375	0,0185950413223141	1
10	1	D21	C	P4	6,66	210	Unknown	High	17	0,309	4,459	0,0648070469798658	1
10	1	D21	D	P1	5,82	235	Symmetrical	Low	0	0	2,407	0	0
10	1	D21	E	P5	4,61	201	Symmetrical	Low	13	0,133	2,137	0,0585903083700441	1
10	1	D21	F	P3	5,92	246	Unknown	High	15	0,109	3,275	0,032210401891253	1
10	1	D21	G	P6	5,48	240	Asymmetrical	High	1	0,002	4,529	0,000441403663650408	1
10	2	D04	A	P6	5,13	229	Unknown	Medium	19	0,038	2,602	0,0143939393939394	1
10	2	D04	B	P2	4,58	202	Unknown	Medium	12	0,033	1,122	0,0285714285714286	1
10	2	D04	C	P7	6,99	267	Asymmetrical	High	NA	0,099	5,034	0,0192869666861485	1
10	2	D04	D	P3	5,41	221	Unknown	Low	19	0,056	1,827	0,0297397769516729	1
10	2	D04	E	P5	4,83	222	Unknown	High	37	0,087	3	0,0281827016520894	1
10	2	D04	F	P1	7,3	219	Unknown	Low	4	0,016	0,831	0,0188902007083825	1
10	2	D04	G	P4	5,76	170	Asymmetrical	High	2	0,03	2,919	0,0101729399796541	1
10	3	D07	A	P1	5,76	241	Symmetrical	Low	5	0,028	2,195	0,01259559154296	1
10	3	D07	B	P5	4,92	204	Asymmetrical	Medium	13	0,061	2,405	0,0247364152473642	1
10	3	D07	C	P4	6,1	192	Unknown	Medium	8	0,079	3,925	0,0197302697302697	1
10	3	D07	D	P6	4,12	171	Unknown	Low	2	0,003	1,069	0,00279850746268657	1
10	3	D07	E	P2	6,25	185	Asymmetrical	Medium	0	0	2,011	0	0
10	3	D07	F	P3	4,77	236	Unknown	Medium	17	0,04	1,665	0,0234604105571848	1
10	3	D07	G	P7	7,4	244	Unknown	Medium	0	0	4,348	0	0
10	4	C	A	P5	5,98	242	NA	NA	0	0	2,64	0	0
10	4	C	B	P4	6,58	212	NA	NA	2	0	3,947	0	0
10	4	C	C	P7	7,07	237	NA	NA	0	0	2,916	0	0
10	4	C	D	P1	7,6	243	NA	NA	0	0	2,908	0	0
10	4	C	E	P3	4,52	210	NA	NA	0	0	1,1	0	0
10	4	C	F	P6	4,68	168	NA	NA	0	0	0,772	0	0
10	4	C	G	P2	4,17	149	NA	NA	0	0	0,529	0	0
10	5	D28	A	P6	5,13	208	Asymmetrical	Low	2	0,002	1,655	0,0012070006035003	1
10	5	D28	B	P5	4,78	243	Asymmetrical	Low	0	0	2,11	0	0
10	5	D28	C	P1	7,14	263	Asymmetrical	Medium	0	0	3,724	0	0
10	5	D28	D	P2	5,66	169	Asymmetrical	Low	3	0,001	1,317	0,000758725341426404	1
10	5	D28	E	P4	5,77	249	Unknown	Low	19	0,049	2,83	0,0170197985411601	1
10	5	D28	F	P7	5,07	182	Unknown	Low	9	0,038	1,497	0,0247557003257329	1
10	5	D28	G	P3	4,47	234	Asymmetrical	Low	0	0	1,063	0	0
10	6	D14	A	P7	5,97	232	Unknown	Low	3	0,013	3,619	0,00357929515418502	1
10	6	D14	B	P4	5,24	185	Symmetrical	Low	9	0,076	1,435	0,0502978160158835	1
10	6	D14	C	P1	6,65	249	Asymmetrical	Low	0	0	2,654	0	0
10	6	D14	D	P5	4,84	258	Symmetrical	Medium	34	0,144	2,495	0,0545661235316408	1
10	6	D14	E	P6	5,29	183	Symmetrical	Low	0	0	1,799	0	0
10	6	D14	F	P2	4,48	232	Asymmetrical	High	0	0	2,359	0	0
10	6	D14	G	P3	5,95	181	Asymmetrical	Medium	0	0	1,84	0	0
10	7	D01	A	P1	5,96	220	Unknown	Low	8	0,045	2,601	0,0170068027210884	1
10	7	D01	B	P3	4,35	206	Asymmetrical	Medium	12	0,037	1,234	0,029110936270653	1
10	7	D01	C	P4	6,59	276	Unknown	Low	9	0,042	2,314	0,0178268251273345	1
10	7	D01	D	P7	5,74	215	Unknown	Medium	11	0,044	1,706	0,0251428571428571	1
10	7	D01	E	P2	4,25	183	Unknown	Low	4	0,016	0,831	0,0188902007083825	1
10	7	D01	F	P5	5,51	243	Unknown	Low	14	0,05	1,851	0,0263019463440295	1
10	7	D01	G	P6	5,08	228	Unknown	Low	5	0,005	1,688	0,00295333727111636	1
11	1	C	A	P5	4,44	241	Symmetrical	Low	0	0	1,763	0	0
11	1	C	B	P4	5,58	221	NA	NA	0	0	1,924	0	0
11	1	C	C	P1	6,38	228	Symmetrical	Low	0	0	1,704	0	0
11	1	C	D	P7	5,08	260	Unknown	Medium	0	0	2,078	0	0
11	1	C	E	P2	4,01	171	NA	NA	0	0	0,907	0	0
11	1	C	F	P3	3,97	189	Asymmetrical	Medium	0	0	1,203	0	0
11	1	C	G	P6	7,71	267	Asymmetrical	High	0	0	4,092	0	0
11	2	D14	A	P1	6,13	205	Symmetrical	Low	3	0,03	1,671	0,017636684303351	1
11	2	D14	B	P5	5,63	223	Symmetrical	Medium	16	0,094	2,624	0,0345842531272995	1
11	2	D14	C	P3	5,34	206	Unknown	Low	9	0,056	1,779	0,0305177111716621	1
11	2	D14	D	P4	5,8	194	Unknown	Low	0	0	1,341	0	0
11	2	D14	E	P2	4,65	184	Asymmetrical	Low	0	0	1,108	0	0
11	2	D14	F	P6	5,78	210	Symmetrical	Low	0	0	2,004	0	0
11	2	D14	G	P7	6,69	213	Unknown	High	20	0,092	3,649	0,024592354985298	1
11	3	D01	A	P3	5,69	218	Symmetrical	High	21	0,081	3,456	0,0229007633587786	1
11	3	D01	B	P4	5,79	241	Unknown	High	18	0,065	3,197	0,0199264255058246	1
11	3	D01	C	P1	7,81	234	Asymmetrical	High	5	0,015	4,49	0,00332963374028857	1
11	3	D01	D	P2	6,01	220	Asymmetrical	Medium	6	0,017	2,299	0,00734024179620035	1
11	3	D01	E	P7	5,12	215	Unknown	Low	6	0,024	1,402	0,0168302945301543	1
11	3	D01	F	P6	4,89	238	Unknown	Low	NA	0,043	1,577	0,0265432098765432	1
11	3	D01	G	P5	3,94	211	Unknown	Medium	22	0,03	1,392	0,0210970464135021	1
11	4	D04	A	P3	4,17	230	Unknown	Medium	21	0,036	1,528	0,0230179028132992	1
11	4	D04	B	P6	4,24	185	Unknown	Low	6	0,022	3,233	0,00675883256528418	1
11	4	D04	C	P7	5,49	180	Unknown	Medium	5	0,018	2,872	0,00622837370242215	1
11	4	D04	D	P5	5,01	238	Unknown	Medium	22	0,037	1,766	0,0205213533000555	1
11	4	D04	E	P2	5,49	208	Symmetrical	Low	0	0	1,013	0	0
11	4	D04	F	P4	4,48	248	Unknown	Medium	12	0,081	3,619	0,0218918918918919	1
11	4	D04	G	P1	6,79	212	Unknown	Medium	3	0,007	3,562	0,00196133370692071	1
11	5	D21	A	P3	5,03	234	Unknown	Low	0	0	1,683	0	0
11	5	D21	B	P1	7,63	249	Symmetrical	Low	0	0	3,183	0	0
11	5	D21	C	P2	5,99	221	Unknown	Medium	0	0	3,204	0	0
11	5	D21	D	P6	4,82	217	Asymmetrical	Medium	14	0,126	1,735	0,0677055346587856	1
11	5	D21	E	P4	4,98	280	Unknown	Low	7	0,09	2,559	0,0339750849377123	1
11	5	D21	F	P5	4,65	195	Symmetrical	Low	4	0,033	2,217	0,0146666666666667	1
11	5	D21	G	P7	5,18	201	Symmetrical	Low	NA	0,023	1,951	0,0116514690982776	1
11	6	D28	A	P4	7,22	204	Asymmetrical	High	15	0,059	4,872	0,0119651186371933	1
11	6	D28	B	P2	4,97	182	Asymmetrical	Low	5	0,009	1,798	0,00498063087991146	1
11	6	D28	C	P6	4,83	205	Unknown	Low	3	0,025	2,759	0,00897988505747126	1
11	6	D28	D	P3	5,02	251	Unknown	Medium	2	0	2,786	0	0
11	6	D28	E	P5	4,99	200	Symmetrical	Medium	3	0,008	3,553	0,0022465599550688	1
11	6	D28	F	P1	6,24	215	Unknown	Low	3	0,003	2,424	0,00123609394313968	1
11	6	D28	G	P7	5,19	212	Symmetrical	Low	0	0	1,386	0	0
11	7	D07	A	P1	6,58	234	Symmetrical	Low	7	0,037	3,677	0,00996230479267636	1
11	7	D07	B	P5	5,49	220	Symmetrical	Low	9	0,108	2,214	0,0465116279069768	1
11	7	D07	C	P4	5,25	217	Asymmetrical	Low	13	0,051	2,855	0,0175498967653131	1
11	7	D07	D	P7	5,52	204	Unknown	Low	3	0,018	1,686	0,0105633802816901	1
11	7	D07	E	P3	4,52	240	Symmetrical	Medium	NA	0,05	1,774	0,0274122807017544	1
11	7	D07	F	P2	5,05	180	Asymmetrical	High	0	0	1,854	0	0
11	7	D07	G	P6	4,43	195	Asymmetrical	Medium	33	0,108	1,748	0,0581896551724138	1
12	1	D07	A	P3	3,81	208	Symmetrical	Low	39	0,04	1,193	0,032441200324412	1
12	1	D07	B	P1	5,58	261	Asymmetrical	High	13	0,063	2,208	0,0277410832232497	1
12	1	D07	C	P4	6,06	231	Symmetrical	Medium	21	0,164	3,525	0,0444564922743291	1
12	1	D07	D	P5	4,19	232	Unknown	Low	15	0,071	1,735	0,0393133997785161	1
12	1	D07	E	P2	3,86	181	Asymmetrical	Low	0	0	0,954	0	0
12	1	D07	F	P6	5	231	Asymmetrical	Low	6	0,011	1,345	0,00811209439528024	1
12	1	D07	G	P7	5,7	192	Unknown	Low	8	0,034	1,001	0,0328502415458937	1
12	2	D04	A	P3	4,66	223	Unknown	Medium	25	0,063	2,691	0,022875816993464	1
12	2	D04	B	P7	5,22	208	Unknown	Medium	11	0,045	1,422	0,0306748466257669	1
12	2	D04	C	P1	6,73	206	Asymmetrical	Medium	2	0,009	3,431	0,00261627906976744	1
12	2	D04	D	P2	5,13	220	Asymmetrical	Medium	11	0,026	1,89	0,0135699373695198	1
12	2	D04	E	P4	5,53	252	Symmetrical	Low	22	0,057	2,709	0,0206073752711497	1
12	2	D04	F	P5	4,46	231	Unknown	Low	5	0,029	1,537	0,0185185185185185	1
12	2	D04	G	P6	5,22	223	Unknown	Medium	8	0,071	1,7	0,0400903444381705	1
12	3	D14	A	P6	5,16	151	Asymmetrical	Low	3	0,019	1,195	0,0156507413509061	1
12	3	D14	B	P7	4,78	208	Unknown	Low	1	0,004	1,485	0,00268636668905306	1
12	3	D14	C	P5	4,61	210	Symmetrical	Low	15	0,104	1,408	0,0687830687830688	1
12	3	D14	D	P4	6,29	233	Symmetrical	Low	14	0,051	1,963	0,0253227408142999	1
12	3	D14	E	P1	5,96	216	Unknown	Low	0	0	2,285	0	0
12	3	D14	F	P3	4,73	180	Unknown	Medium	3	0,026	1,823	0,0140616549486209	1
12	3	D14	G	P2	6,04	160	Asymmetrical	Medium	0	0	1,432	0	0
12	4	D21	A	P2	5,23	200	Asymmetrical	High	4	0,022	2,881	0,00757836720633827	1
12	4	D21	B	P3	4,13	261	Asymmetrical	Low	1	0,001	1,302	0,000767459708365311	1
12	4	D21	C	P7	5,81	210	Symmetrical	High	15	0,061	2,869	0,0208191126279863	1
12	4	D21	D	P5	5,26	208	Unknown	Low	41	0,17	2,044	0,0767841011743451	1
12	4	D21	E	P4	7,27	197	Asymmetrical	High	NA	0,19	8,268	0,0224639394655947	1
12	4	D21	F	P6	5,16	213	Symmetrical	Low	1	0,001	1,871	0,000534188034188034	1
12	4	D21	G	P1	6,11	202	Asymmetrical	Medium	0	0	3,03	0	0
12	5	C	A	P5	4,01	217	Symmetrical	Medium	0	0	2,211	0	0
12	5	C	B	P1	5,62	214	Unknown	Low	0	0	1,943	0	0
12	5	C	C	P7	4,02	199	Unknown	Low	0	0	1,533	0	0
12	5	C	D	P6	6,46	190	Unknown	High	0	0	4,413	0	0
12	5	C	E	P3	4,43	226	Unknown	Medium	0	0	1,693	0	0
12	5	C	F	P2	6,47	193	Symmetrical	Medium	0	0	1,813	0	0
12	5	C	G	P4	4,46	261	Symmetrical	Low	0	0	3,116	0	0
12	6	D28	A	P4	6,2	240	Symmetrical	Low	17	0,166	3,181	0,049596653719749	1
12	6	D28	B	P1	5,84	241	Symmetrical	Low	0	0	2,161	0	0
12	6	D28	C	P6	5,99	203	Symmetrical	Medium	0	0	3,395	0	0
12	6	D28	D	P7	5,09	235	Symmetrical	Low	0	0	1,687	0	0
12	6	D28	E	P5	4,15	234	Asymmetrical	Medium	8	0,06	1,967	0,029600394671929	1
12	6	D28	F	P3	3,68	221	Unknown	Low	23	0,078	2,518	0,0300462249614792	1
12	6	D28	G	P2	4,93	220	Unknown	Medium	16	0,047	2,436	0,0189287152637938	1
12	7	D01	A	P4	5,38	228	Symmetrical	Low	12	0,034	1,644	0,0202622169249106	1
12	7	D01	B	P2	5,18	216	Unknown	Medium	7	0,03	1,485	0,0198019801980198	1
12	7	D01	C	P1	4,75	228	Symmetrical	Low	7	0,033	2,855	0,0114265927977839	1
12	7	D01	D	P5	4,33	222	Unknown	Medium	19	0,032	1,757	0,0178870877585243	1
12	7	D01	E	P7	4,69	178	Symmetrical	Low	0	0	1,075	0	0
12	7	D01	F	P3	4,58	193	Unknown	Medium	25	0,052	1,595	0,0315725561627201	1
12	7	D01	G	P6	4,19	246	Unknown	High	18	0,055	2,511	0,0214341387373344	1
